# Supplementary material for: 3-(4-Nitro­phen­yl)-N-phenyl­oxirane-2-carboxamide
Source: Acta Crystallogr Sect E Struct Rep Online. 2009 Jul 31;65(Pt 8):o2052. doi: 10.1107/S1600536809029699 (PMC2977375; doi:10.1107/S1600536809029699)
Supplement: Supplementary file 2 [file e-65-o2052-Isup2.hkl]

# 
# h,k,l, Fc-squared, Fo-squared, sigma(Fo-squared) and status flag 
# 
data_I
_shelx_title ' 090217-MO in P2(1)/m' 
_shelx_refln_list_code          4 
_shelx_F_calc_maximum       85.21 
_exptl_crystal_F_000       296.00 
_reflns_d_resolution_high  0.8005 
 
loop_ 
 _symmetry_equiv_pos_as_xyz 
 'x, y, z' 
 '-x, y+1/2, -z' 
 
_cell_length_a     5.9800 
_cell_length_b     5.1960 
_cell_length_c    21.5030 
_cell_angle_alpha  90.000 
_cell_angle_beta   96.105 
_cell_angle_gamma  90.000 
 
_shelx_F_squared_multiplier     1.000 
 
loop_ 
 _refln_index_h 
 _refln_index_k 
 _refln_index_l 
 _refln_F_squared_calc 
 _refln_F_squared_meas 
 _refln_F_squared_sigma 
 _refln_observed_status 
   1   0   0       41.61       38.74      1.85 o 
   2   0   0      123.28      120.25      2.51 o 
   3   0   0       24.00       28.22      2.26 o 
   4   0   0       24.49       25.68      2.24 o 
   5   0   0       16.82       14.11      3.71 o 
   6   0   0       28.66       36.85      7.71 o 
   7   0   0        9.52        9.61      7.84 o 
   1   1   0      157.44      159.74      2.34 o 
   2   1   0        2.74        3.56      1.01 o 
   3   1   0       67.23       71.32      1.77 o 
   4   1   0       12.79       13.93      1.40 o 
   5   1   0       14.42       16.33      3.81 o 
   6   1   0       14.14       16.22      5.60 o 
   7   1   0        0.25        1.94      8.01 o 
   0   2   0     2216.36     2237.44     12.27 o 
   1   2   0       43.56       40.06      1.80 o 
   2   2   0      113.56      112.29      2.43 o 
   3   2   0       50.55       51.23      1.86 o 
   4   2   0        0.02        3.64      2.16 o 
   5   2   0        7.52        7.92      2.72 o 
   6   2   0        7.62        5.63      4.57 o 
   7   2   0        2.50        1.92      6.52 o 
   1   3   0      425.08      456.86     15.30 o 
   2   3   0       65.07       65.82      5.21 o 
   3   3   0       33.15       30.13      2.84 o 
   4   3   0       96.62      100.41      4.15 o 
   5   3   0        3.50        6.39      3.00 o 
   6   3   0       10.72       12.09      4.53 o 
   0   4   0       92.69      105.81      8.46 o 
   1   4   0      121.84      110.89      5.91 o 
   2   4   0       49.84       52.31      5.20 o 
   3   4   0       25.49       27.73      4.52 o 
   4   4   0       10.63        8.91      3.68 o 
   5   4   0        0.12       -1.44      4.15 o 
   1   5   0       12.34       12.24      5.61 o 
   2   5   0        0.24        1.40      4.94 o 
   3   5   0       10.33       13.53      5.24 o 
   4   5   0       14.49        6.59      5.87 o 
   0   6   0        9.01       15.10      8.26 o 
   1   6   0        3.28        0.70      6.18 o 
   2   6   0       13.94       11.18      6.22 o 
  -7   0   1        0.27       -3.57      7.38 o 
  -6   0   1       18.73       12.37      6.69 o 
  -5   0   1        9.02       10.99      3.54 o 
  -4   0   1      245.85      242.03     13.78 o 
  -3   0   1      525.00      508.85      9.99 o 
  -2   0   1      124.93      125.99      2.36 o 
  -1   0   1     1088.96     1007.25     21.02 o 
   1   0   1     5664.39     5150.43     52.33 o 
   2   0   1       16.00       14.43      1.31 o 
   3   0   1        0.03       -0.37      1.85 o 
   4   0   1        6.10        5.08      1.89 o 
   5   0   1       16.26       13.14      8.83 o 
   6   0   1        8.17       12.35      6.37 o 
   7   0   1        5.70        3.38      8.00 o 
  -7   1   1        1.42        5.18      6.40 o 
  -6   1   1        0.96       -0.48      5.60 o 
  -5   1   1       54.06       52.04      3.22 o 
  -4   1   1       10.03        8.74      1.48 o 
  -3   1   1      249.69      259.43      3.17 o 
  -2   1   1      217.23      215.38      2.98 o 
  -1   1   1      590.20      598.26      6.44 o 
   0   1   1      114.51      116.75      2.97 o 
   1   1   1     1582.18     1642.99     13.66 o 
   2   1   1       64.34       68.31      1.41 o 
   3   1   1       48.60       49.89      2.19 o 
   4   1   1        9.09        9.14      1.18 o 
   5   1   1       49.86       46.94      4.81 o 
   6   1   1        3.66        5.54      5.56 o 
   7   1   1        0.09        3.72      6.61 o 
  -7   2   1        0.18        4.33      5.87 o 
  -6   2   1        3.53        4.35      4.42 o 
  -5   2   1        6.90        5.65      2.38 o 
  -4   2   1        8.21        7.88      2.57 o 
  -3   2   1       93.79       91.38      2.24 o 
  -2   2   1       98.24       95.02      2.02 o 
  -1   2   1       43.59       47.32      2.18 o 
   0   2   1      180.54      183.49      3.85 o 
   1   2   1       53.39       54.17      1.89 o 
   2   2   1       15.48       15.95      1.53 o 
   3   2   1      113.75      111.73      3.06 o 
   4   2   1       43.23       45.41      2.80 o 
   5   2   1       18.79       20.35      3.08 o 
   6   2   1       10.12        8.67      4.70 o 
   7   2   1        0.64       -2.78      8.89 o 
  -6   3   1       17.50       21.50      7.37 o 
  -5   3   1       34.64       33.49      3.39 o 
  -4   3   1       64.81       60.57      3.69 o 
  -3   3   1       61.33       63.53      3.57 o 
  -2   3   1       24.43       25.65      3.20 o 
  -1   3   1       28.90       36.96      4.44 o 
   0   3   1      659.10      714.57      8.67 o 
   1   3   1      133.18      151.13      7.69 o 
   2   3   1       10.42       11.08      2.96 o 
   3   3   1       37.34       39.17      2.56 o 
   4   3   1       17.83       11.95      2.96 o 
   5   3   1        7.40        5.59      3.32 o 
   6   3   1        1.45        0.46      4.37 o 
  -5   4   1        6.82        8.79      5.09 o 
  -4   4   1        2.19        0.43      3.76 o 
  -3   4   1       63.96       70.17      6.48 o 
  -2   4   1       54.08       62.04      6.05 o 
  -1   4   1       13.42        9.30      3.46 o 
   0   4   1        0.25        4.01      3.77 o 
   1   4   1       27.54       36.55      4.53 o 
   2   4   1       15.90       13.25      4.33 o 
   3   4   1       55.57       63.12      5.30 o 
   4   4   1        4.07        3.29      3.55 o 
   5   4   1        0.51        1.92      4.71 o 
  -4   5   1        0.66        3.51      6.28 o 
  -3   5   1       13.56       15.40      6.22 o 
  -2   5   1       46.00       39.32      5.75 o 
  -1   5   1        5.03        5.34      5.16 o 
   0   5   1        0.94        4.22      4.87 o 
   1   5   1       20.34       12.58      4.95 o 
   2   5   1        8.77        7.60      5.03 o 
   3   5   1        4.06        6.12      5.00 o 
   4   5   1        2.57       -1.05      5.96 o 
  -2   6   1        7.09       14.89      7.12 o 
  -1   6   1        7.99        5.41      5.96 o 
   0   6   1        0.75        5.34      5.94 o 
   1   6   1        2.34        1.67      6.90 o 
   2   6   1        5.31       11.95      6.42 o 
  -7   0   2        1.05       -4.23      7.98 o 
  -6   0   2        3.47        4.36      6.75 o 
  -5   0   2      119.22      122.63      8.53 o 
  -4   0   2      181.42      177.28      8.85 o 
  -3   0   2      577.95      580.69      8.66 o 
  -2   0   2      124.26      125.18      1.89 o 
  -1   0   2     1774.54     1739.44      7.50 o 
   1   0   2     1615.39     1564.93     10.66 o 
   2   0   2       18.90       18.67      1.51 o 
   3   0   2       24.31       20.27      1.72 o 
   4   0   2       65.03       67.79      4.97 o 
   5   0   2       59.80       72.42     11.05 o 
   6   0   2        0.03        3.37      6.56 o 
   7   0   2        2.07        2.13      7.64 o 
  -7   1   2        0.66       -0.10      6.06 o 
  -6   1   2       22.19       24.42      5.77 o 
  -5   1   2       15.43       12.83      2.07 o 
  -4   1   2        4.16        5.50      0.97 o 
  -3   1   2       24.05       21.19      1.12 o 
  -2   1   2      162.96      166.46      1.98 o 
  -1   1   2      796.57      805.64      7.04 o 
   0   1   2      222.38      225.45      3.72 o 
   1   1   2      125.65      124.12      2.29 o 
   2   1   2     1317.16     1338.77      8.30 o 
   3   1   2      186.54      192.83      4.02 o 
   4   1   2        6.73        6.29      1.41 o 
   5   1   2       14.13       22.41      4.19 o 
   6   1   2       19.85       20.83      6.06 o 
   7   1   2        0.13        4.28      6.59 o 
  -7   2   2        0.98        1.17      5.77 o 
  -6   2   2        2.70        3.11      4.49 o 
  -5   2   2        6.79        7.11      2.32 o 
  -4   2   2       23.47       20.43      3.90 o 
  -3   2   2      315.83      325.75      3.56 o 
  -2   2   2      279.28      277.05      3.16 o 
  -1   2   2      547.38      554.96      4.86 o 
   0   2   2       29.71       29.88      2.00 o 
   1   2   2      161.77      157.51      3.10 o 
   2   2   2      231.72      241.77      4.00 o 
   3   2   2       31.43       32.20      1.46 o 
   4   2   2       24.37       26.81      2.87 o 
   5   2   2      126.94      129.85      4.99 o 
   6   2   2       27.58       25.01      5.32 o 
  -6   3   2       20.45       27.39     10.03 o 
  -5   3   2        3.55        6.04      2.88 o 
  -4   3   2      123.26      122.64      4.37 o 
  -3   3   2      171.95      161.62      4.58 o 
  -2   3   2       21.65       18.46      3.13 o 
  -1   3   2       41.23       53.14      4.74 o 
   0   3   2       54.46       51.37      3.36 o 
   1   3   2       72.32       68.93      6.12 o 
   2   3   2      111.85      106.55      6.07 o 
   3   3   2        6.16        8.84      2.06 o 
   4   3   2        1.39        3.01      2.87 o 
   5   3   2        2.78        3.55      3.59 o 
   6   3   2        4.94        5.79      4.41 o 
  -5   4   2        2.02        2.28      5.51 o 
  -4   4   2        3.45        4.68      3.70 o 
  -3   4   2       22.27       24.91      6.73 o 
  -2   4   2       34.06       32.38      4.66 o 
  -1   4   2       11.22       11.55      3.05 o 
   0   4   2       43.44       40.80      3.67 o 
   1   4   2       18.21       18.25      4.09 o 
   2   4   2      141.54      135.04      6.08 o 
   3   4   2      188.70      180.53      6.54 o 
   4   4   2        2.48        0.80      3.69 o 
   5   4   2        3.27        5.45      6.06 o 
  -4   5   2        7.73       11.85      6.36 o 
  -3   5   2        1.60        4.55      5.85 o 
  -2   5   2       22.51       19.29      5.42 o 
  -1   5   2       11.20       10.65      8.03 o 
   0   5   2        0.95       -1.12      5.68 o 
   1   5   2        2.94        4.31      4.95 o 
   2   5   2       41.61       40.39      5.84 o 
   3   5   2        0.90       -2.32      5.21 o 
   4   5   2        1.40       -0.66      6.13 o 
  -2   6   2       11.36       16.29      7.27 o 
  -1   6   2        1.33       -2.23      6.12 o 
   0   6   2        8.36       10.98      6.01 o 
   1   6   2        0.12       -0.96      5.95 o 
   2   6   2        8.36       10.64      6.12 o 
  -7   0   3        7.32        7.25      8.04 o 
  -6   0   3        2.37        0.97      7.39 o 
  -5   0   3       49.77       58.64      7.38 o 
  -4   0   3        3.29        2.31      1.95 o 
  -3   0   3      238.81      243.14      4.87 o 
  -2   0   3       22.25       23.44      1.52 o 
  -1   0   3      716.92      705.29     10.15 o 
   0   0   3      218.86      222.22      4.69 o 
   1   0   3      899.39      835.60      9.38 o 
   2   0   3      546.46      534.68      5.41 o 
   3   0   3      335.31      340.48      6.84 o 
   4   0   3       35.18       32.99      3.75 o 
   5   0   3        1.29       -3.00      8.27 o 
   6   0   3        7.12        7.46      7.05 o 
   7   0   3        1.18       -2.90      7.73 o 
  -7   1   3        1.10        1.30      6.15 o 
  -6   1   3        6.50        5.08      5.30 o 
  -5   1   3        4.44        3.49      1.51 o 
  -4   1   3        6.38        7.67      1.46 o 
  -3   1   3       33.99       32.40      1.31 o 
  -2   1   3      385.41      390.23      3.02 o 
  -1   1   3     2039.15     2052.46      7.48 o 
   0   1   3     3713.31     3744.13     38.02 o 
   1   1   3     1982.55     2014.22     13.60 o 
   2   1   3      416.28      424.13      3.56 o 
   3   1   3      105.72      107.70      1.98 o 
   4   1   3       32.64       34.64      2.40 o 
   5   1   3        7.77        7.72      4.01 o 
   6   1   3       11.52        7.25      5.82 o 
   7   1   3        0.65        0.27      6.78 o 
  -7   2   3        0.06        2.87      5.52 o 
  -6   2   3        0.90        0.51      4.71 o 
  -5   2   3       21.99       21.27      3.19 o 
  -4   2   3       30.56       26.10      4.23 o 
  -3   2   3       17.90       18.78      1.77 o 
  -2   2   3      192.90      202.28      3.81 o 
  -1   2   3      272.33      280.25      4.67 o 
   0   2   3       52.35       50.26      2.18 o 
   1   2   3       88.25       86.66      2.44 o 
   2   2   3      295.29      306.26      5.59 o 
   3   2   3       55.02       53.92      1.59 o 
   4   2   3       24.78       25.57      2.79 o 
   5   2   3       39.47       52.72      6.40 o 
   6   2   3       29.29       27.82      5.52 o 
  -6   3   3        2.19        1.64      6.71 o 
  -5   3   3        1.75        2.42      2.65 o 
  -4   3   3       51.75       51.96      4.67 o 
  -3   3   3       82.39       77.06      3.28 o 
  -2   3   3       11.86       15.46      3.17 o 
  -1   3   3       72.93       68.77      2.90 o 
   0   3   3      408.21      417.25      8.05 o 
   1   3   3       13.33        8.75      2.51 o 
   2   3   3        4.07        4.61      2.69 o 
   3   3   3       50.01       49.05      2.70 o 
   4   3   3       34.76       27.12      2.81 o 
   5   3   3        0.89        1.96      3.83 o 
   6   3   3       14.83       17.88      4.74 o 
  -5   4   3        7.24       10.01      5.52 o 
  -4   4   3        5.54        2.02      3.74 o 
  -3   4   3        5.12        3.01      6.21 o 
  -2   4   3        3.39        1.59      5.09 o 
  -1   4   3       77.40       75.08      3.90 o 
   0   4   3       40.80       43.26      3.58 o 
   1   4   3        0.08        0.58      3.87 o 
   2   4   3       66.77       60.69      4.93 o 
   3   4   3       96.95       95.95      7.19 o 
   4   4   3       21.76       22.65      4.33 o 
   5   4   3        8.14        9.68      6.37 o 
  -4   5   3        1.15        3.88      6.75 o 
  -3   5   3       17.56       18.16      6.60 o 
  -2   5   3        5.79       10.08      7.07 o 
  -1   5   3        7.58       10.26      4.66 o 
   0   5   3        1.04        1.73      4.77 o 
   1   5   3       65.00       68.29      6.12 o 
   2   5   3       29.86       26.85      5.60 o 
   3   5   3        3.79        3.80      5.07 o 
   4   5   3        0.11       -3.26      7.30 o 
  -2   6   3        2.83       11.93      7.43 o 
  -1   6   3        2.98        2.08      7.04 o 
   0   6   3        0.25        7.90      6.95 o 
   1   6   3        1.78        7.38      7.05 o 
   2   6   3       13.32       14.07      7.45 o 
  -7   0   4        4.46        4.92      7.44 o 
  -6   0   4        0.46       -1.82      6.61 o 
  -5   0   4       11.57       14.84      3.87 o 
  -4   0   4       12.48       14.10      1.95 o 
  -3   0   4       17.48       13.97      2.06 o 
  -2   0   4      363.10      361.96      5.32 o 
  -1   0   4        5.13        3.73      2.08 o 
   0   0   4      548.06      527.59      6.27 o 
   1   0   4     1695.61     1675.49      8.30 o 
   2   0   4      123.07      112.53      3.94 o 
   3   0   4      225.81      215.77     12.23 o 
   4   0   4       27.16       25.38      2.51 o 
   5   0   4        0.96        3.32      8.47 o 
   6   0   4        4.68       11.20      7.12 o 
   7   0   4        1.74        1.68      8.33 o 
  -7   1   4        2.60       11.91      6.43 o 
  -6   1   4       11.20       15.20      5.66 o 
  -5   1   4        7.07        7.39      1.88 o 
  -4   1   4       39.61       38.86      1.59 o 
  -3   1   4      163.97      164.68      2.42 o 
  -2   1   4      337.48      342.56      2.57 o 
  -1   1   4     7261.16     7284.96     38.46 o 
   0   1   4      877.58      898.08     13.40 o 
   1   1   4      681.71      665.81      8.41 o 
   2   1   4      109.58      112.95      2.46 o 
   3   1   4      116.54      120.54      2.72 o 
   4   1   4       21.72       20.47      2.34 o 
   5   1   4        4.32        1.07      3.87 o 
   6   1   4        5.97        6.30      4.90 o 
   7   1   4        0.95        0.30      6.96 o 
  -7   2   4        0.40        0.83      6.96 o 
  -6   2   4        1.53        2.31      4.61 o 
  -5   2   4       61.85       61.50      3.17 o 
  -4   2   4       31.30       36.16      2.60 o 
  -3   2   4       10.30       13.60      1.73 o 
  -2   2   4       16.70       18.22      1.41 o 
  -1   2   4      436.65      448.30      6.48 o 
   0   2   4      714.10      724.51      7.08 o 
   1   2   4      124.05      121.48      5.01 o 
   2   2   4      403.04      436.10      7.64 o 
   3   2   4       50.24       50.47      2.25 o 
   4   2   4        2.26        2.33      0.97 o 
   5   2   4       33.47       32.77      5.86 o 
   6   2   4        0.34       -2.83      5.07 o 
  -6   3   4        6.25        9.97      7.03 o 
  -5   3   4        6.13        7.25      2.67 o 
  -4   3   4       33.44       27.77      3.13 o 
  -3   3   4       71.37       70.13      2.77 o 
  -2   3   4       29.85       27.05      1.76 o 
  -1   3   4       63.73       58.18      2.31 o 
   0   3   4       10.88       10.67      2.33 o 
   1   3   4       25.17       24.94      2.82 o 
   2   3   4       11.35       16.36      3.67 o 
   3   3   4       82.73       83.35      3.15 o 
   4   3   4        7.28        7.72      2.69 o 
   5   3   4        1.44       -1.84      4.63 o 
   6   3   4        0.25       -0.38      4.64 o 
  -5   4   4        3.56       -1.25      5.45 o 
  -4   4   4        6.71        6.49      4.07 o 
  -3   4   4       37.38       38.14      6.00 o 
  -2   4   4       68.41       79.78      6.66 o 
  -1   4   4       16.32       12.70      2.32 o 
   0   4   4       69.34       61.84      3.80 o 
   1   4   4        9.85       10.41      3.98 o 
   2   4   4       55.95       44.62      4.14 o 
   3   4   4       77.30       70.23      6.12 o 
   4   4   4        1.20       -1.90      4.02 o 
   5   4   4        2.63        2.29      6.33 o 
  -4   5   4        6.60       13.14     10.74 o 
  -3   5   4       27.12       16.34      8.28 o 
  -2   5   4        0.25       -0.13      5.85 o 
  -1   5   4       15.68       22.15      6.08 o 
   0   5   4        6.52        9.21      5.37 o 
   1   5   4      102.30      107.31      7.80 o 
   2   5   4       20.54       27.12      5.79 o 
   3   5   4       12.27       12.44      5.72 o 
   4   5   4        0.56       -2.70      7.65 o 
  -2   6   4        4.88        0.51      7.41 o 
  -1   6   4        6.17        8.69      7.12 o 
   0   6   4        4.98       -6.00      7.16 o 
   1   6   4        2.23        0.02      7.06 o 
   2   6   4        0.27        0.24      8.88 o 
  -7   0   5        0.11        1.65      8.00 o 
  -6   0   5       52.94       53.46      5.57 o 
  -5   0   5       38.60       36.99      5.84 o 
  -4   0   5       13.50        9.07      2.44 o 
  -3   0   5        1.02        0.57      1.60 o 
  -2   0   5      132.11      128.27      3.41 o 
  -1   0   5      293.12      295.27      7.81 o 
   0   0   5       80.30       79.15      2.79 o 
   1   0   5      357.11      355.77      3.63 o 
   2   0   5       69.17       70.49      2.48 o 
   3   0   5        0.04       -0.28      1.72 o 
   4   0   5       15.29       10.89      2.76 o 
   5   0   5        3.38        3.29      5.44 o 
   6   0   5        0.89        0.52      6.44 o 
   7   0   5        0.17        9.26      8.52 o 
  -7   1   5        8.62        3.36      6.37 o 
  -6   1   5       10.77       16.23      5.46 o 
  -5   1   5       32.12       31.73      2.59 o 
  -4   1   5      103.42      103.23      2.52 o 
  -3   1   5      103.32      104.42      1.81 o 
  -2   1   5      201.25      206.17      2.68 o 
  -1   1   5     1372.29     1354.99     11.16 o 
   0   1   5     4959.53     5077.06     56.65 o 
   1   1   5       52.22       54.62      2.10 o 
   2   1   5       82.20       76.16      2.30 o 
   3   1   5       82.47       82.98      2.37 o 
   4   1   5       97.93       90.20      2.82 o 
   5   1   5       11.61        8.04      4.78 o 
   6   1   5        4.09        5.11      4.83 o 
   7   1   5        0.16        5.34      6.41 o 
  -7   2   5        0.79        4.50      6.61 o 
  -6   2   5        0.71        2.85      4.78 o 
  -5   2   5       32.35       32.63      3.17 o 
  -4   2   5       55.73       55.16      2.84 o 
  -3   2   5       30.86       30.83      1.57 o 
  -2   2   5        6.39        4.20      1.19 o 
  -1   2   5      675.74      705.77     10.58 o 
   0   2   5      344.84      366.93      8.33 o 
   1   2   5      725.99      740.74     11.77 o 
   2   2   5        7.36        5.22      3.28 o 
   3   2   5       64.07       70.31      2.82 o 
   4   2   5       11.89       11.01      1.55 o 
   5   2   5       30.11       33.59      5.65 o 
   6   2   5       13.66       19.75      5.45 o 
  -6   3   5        4.01       18.83      7.04 o 
  -5   3   5        4.31        1.90      4.08 o 
  -4   3   5       55.97       49.46      3.44 o 
  -3   3   5       21.53       21.73      2.14 o 
  -2   3   5        3.47        3.93      3.12 o 
  -1   3   5       81.65       87.14      5.73 o 
   0   3   5      106.62       96.79      5.69 o 
   1   3   5       12.72       11.69      3.49 o 
   2   3   5       41.22       44.09      4.93 o 
   3   3   5       92.40       86.33      3.17 o 
   4   3   5        7.45        7.82      2.70 o 
   5   3   5        0.38        0.14      4.95 o 
   6   3   5        1.39        2.82      4.85 o 
  -5   4   5        0.91       -0.94      5.59 o 
  -4   4   5        7.52       13.91      5.45 o 
  -3   4   5       31.37       34.88      6.06 o 
  -2   4   5       65.43       62.42      7.78 o 
  -1   4   5       27.51       27.36      5.07 o 
   0   4   5       43.24       36.42      5.42 o 
   1   4   5       13.65       11.16      4.63 o 
   2   4   5        5.65        4.78      3.66 o 
   3   4   5       12.69       10.04      3.63 o 
   4   4   5       16.76       14.40      5.88 o 
   5   4   5        2.51        0.37      6.26 o 
  -4   5   5        4.77        1.55      7.80 o 
  -3   5   5        3.37        5.71      6.62 o 
  -2   5   5        8.01        9.62      6.26 o 
  -1   5   5        0.32        1.64      5.78 o 
   0   5   5        1.84        2.47      5.42 o 
   1   5   5        2.38       -0.48      5.31 o 
   2   5   5      152.20      146.17      9.37 o 
   3   5   5        0.91        8.13      6.78 o 
   4   5   5        8.80        5.03      6.39 o 
  -2   6   5        6.47       11.18     13.83 o 
  -1   6   5       10.94        7.29      8.85 o 
   0   6   5        0.57        4.68      6.05 o 
   1   6   5        0.82        3.47      8.44 o 
   2   6   5        0.69        0.11      9.45 o 
  -7   0   6        0.00        1.94      7.23 o 
  -6   0   6        0.41        3.94      4.63 o 
  -5   0   6       60.01       48.00      5.00 o 
  -4   0   6       45.54       44.54      3.30 o 
  -3   0   6        5.33        4.93      1.69 o 
  -2   0   6      106.92      115.63      4.62 o 
  -1   0   6        2.04        3.84      1.77 o 
   0   0   6      669.56      639.42     13.47 o 
   1   0   6      610.66      604.64     11.57 o 
   2   0   6      161.41      160.95      3.59 o 
   3   0   6       55.46       55.87      2.32 o 
   4   0   6       55.07       54.36      2.97 o 
   5   0   6        0.16       -0.58      5.77 o 
   6   0   6        1.52        1.09      8.18 o 
   7   0   6        0.42       -0.74      7.80 o 
  -7   1   6        2.66        1.50      6.41 o 
  -6   1   6        1.15       -0.57      5.08 o 
  -5   1   6       29.26       24.71      2.44 o 
  -4   1   6      132.39      134.88      2.29 o 
  -3   1   6      175.01      178.44      2.93 o 
  -2   1   6      306.23      316.46      3.76 o 
  -1   1   6      787.80      832.56      9.77 o 
   0   1   6     1256.19     1255.86     12.41 o 
   1   1   6      177.60      180.39      2.83 o 
   2   1   6       17.43       17.29      1.92 o 
   3   1   6       82.35       89.10      2.26 o 
   4   1   6      253.18      240.43      5.28 o 
   5   1   6       54.68       53.40      6.20 o 
   6   1   6        7.96       10.68      4.82 o 
  -7   2   6        3.20       12.29      8.62 o 
  -6   2   6        0.67        0.74      4.83 o 
  -5   2   6       58.85       52.03      3.25 o 
  -4   2   6      121.81      122.57      4.24 o 
  -3   2   6       22.64       23.20      1.69 o 
  -2   2   6      506.63      509.42      8.49 o 
  -1   2   6       40.78       41.37      5.03 o 
   0   2   6      160.03      178.25      9.76 o 
   1   2   6      349.32      340.61      6.37 o 
   2   2   6       38.17       36.11      3.85 o 
   3   2   6       59.76       71.13      3.23 o 
   4   2   6        2.70        3.74      1.74 o 
   5   2   6       29.51       31.42      5.83 o 
   6   2   6        6.72        4.28      5.07 o 
  -6   3   6        1.11       -3.06      8.28 o 
  -5   3   6        8.58        5.14      4.10 o 
  -4   3   6       11.77       13.40      2.17 o 
  -3   3   6       11.60       10.73      1.57 o 
  -2   3   6        7.70        4.59      4.13 o 
  -1   3   6       25.57       27.47      5.02 o 
   0   3   6       34.39       39.16      4.87 o 
   1   3   6        2.49        6.16      2.99 o 
   2   3   6      122.91      129.09      5.45 o 
   3   3   6       26.87       26.59      2.68 o 
   4   3   6       47.98       48.75      4.42 o 
   5   3   6        6.75        6.96      4.60 o 
   6   3   6        4.01       -2.79      5.80 o 
  -5   4   6        8.15        4.99      5.33 o 
  -4   4   6        3.69        8.49      7.28 o 
  -3   4   6       11.04       11.96      5.06 o 
  -2   4   6       42.10       42.23      6.00 o 
  -1   4   6        5.39        8.56      4.73 o 
   0   4   6       77.29       82.19      8.79 o 
   1   4   6       14.96        9.59      4.74 o 
   2   4   6        9.94        6.96      3.70 o 
   3   4   6        4.03        4.30      3.46 o 
   4   4   6       10.11        9.67      5.96 o 
   5   4   6        4.85        0.20      6.70 o 
  -4   5   6        9.32        9.59      7.99 o 
  -3   5   6        9.88       13.47      6.45 o 
  -2   5   6        9.93        3.28      5.72 o 
  -1   5   6        6.51        9.19      6.03 o 
   0   5   6        0.60        1.76      5.23 o 
   1   5   6        5.37        4.15      5.60 o 
   2   5   6       76.08       76.07      7.33 o 
   3   5   6        5.86        5.52      6.83 o 
   4   5   6        1.58       -0.18      6.58 o 
  -2   6   6        4.22        9.51      9.54 o 
  -1   6   6        0.51       -2.39      6.85 o 
   0   6   6        0.26       12.23      6.82 o 
   1   6   6        9.27        7.35      6.88 o 
   2   6   6        1.03        3.14      8.67 o 
  -7   0   7        0.02       -3.60      7.57 o 
  -6   0   7        3.65        2.16      4.23 o 
  -5   0   7       31.57       30.00      3.43 o 
  -4   0   7        9.59       12.94      2.20 o 
  -3   0   7        8.71        8.12      1.90 o 
  -2   0   7        9.59        9.31      1.88 o 
  -1   0   7      722.41      704.84      6.14 o 
   0   0   7       41.61       40.71      2.32 o 
   1   0   7        5.20        4.99      1.68 o 
   2   0   7       94.48       95.83      3.35 o 
   3   0   7       18.85       16.01      1.97 o 
   4   0   7       16.78       13.76      2.12 o 
   5   0   7       10.72       11.70      4.85 o 
   6   0   7       11.06       22.95      7.97 o 
  -7   1   7        2.13        1.51      5.44 o 
  -6   1   7       15.39        8.21      5.26 o 
  -5   1   7       14.63       12.65      2.32 o 
  -4   1   7       53.81       49.22      1.87 o 
  -3   1   7      189.07      187.94      3.07 o 
  -2   1   7      184.12      180.51      2.76 o 
  -1   1   7      666.33      673.79     13.69 o 
   0   1   7      580.05      596.45      7.99 o 
   1   1   7      827.21      847.83      8.98 o 
   2   1   7      120.70      120.59      2.83 o 
   3   1   7       69.79       66.85      2.35 o 
   4   1   7       74.26       73.80      3.16 o 
   5   1   7      121.56      130.62      7.92 o 
   6   1   7        0.78       -3.82      5.23 o 
  -7   2   7        0.14        3.71      6.98 o 
  -6   2   7        0.72       -2.34      4.66 o 
  -5   2   7        6.63        5.84      2.33 o 
  -4   2   7       66.78       63.18      3.56 o 
  -3   2   7       47.05       43.11      1.79 o 
  -2   2   7      343.33      334.37      6.72 o 
  -1   2   7      690.02      707.90     12.96 o 
   0   2   7      189.20      194.56      5.23 o 
   1   2   7      336.74      327.13      6.84 o 
   2   2   7      151.68      154.02      5.18 o 
   3   2   7       43.40       38.71      3.59 o 
   4   2   7       13.20       15.03      2.15 o 
   5   2   7       40.36       39.69      6.26 o 
   6   2   7        0.17       -3.91      6.25 o 
  -6   3   7        2.83        3.58      8.47 o 
  -5   3   7        6.74        9.91      3.97 o 
  -4   3   7        0.49        1.76      2.13 o 
  -3   3   7        4.31        4.43      2.36 o 
  -2   3   7      123.71      130.41      6.87 o 
  -1   3   7       40.87       41.68      5.47 o 
   0   3   7       18.26       13.60      2.83 o 
   1   3   7       41.62       32.92      3.93 o 
   2   3   7       40.54       40.83      4.14 o 
   3   3   7       51.22       51.00      3.83 o 
   4   3   7        5.85        2.09      3.69 o 
   5   3   7        1.70        1.85      5.10 o 
   6   3   7        1.74        2.55      5.52 o 
  -5   4   7        0.73        0.00      6.19 o 
  -4   4   7       11.79       14.34      5.52 o 
  -3   4   7       45.41       44.46      6.37 o 
  -2   4   7       54.05       50.75      6.18 o 
  -1   4   7        3.10        4.36      4.83 o 
   0   4   7       19.21       27.46      5.41 o 
   1   4   7       55.97       49.82      5.80 o 
   2   4   7        6.86        4.93      3.71 o 
   3   4   7        0.45        1.46      3.67 o 
   4   4   7       10.36       13.07      6.08 o 
   5   4   7        0.31        2.77      6.59 o 
  -4   5   7        9.14       10.56      6.65 o 
  -3   5   7        8.04        9.91      6.36 o 
  -2   5   7       38.23       30.50      6.50 o 
  -1   5   7        4.15        7.37      5.63 o 
   0   5   7        7.64        7.05      5.55 o 
   1   5   7       15.61       13.59      5.64 o 
   2   5   7       36.52       37.24      6.16 o 
   3   5   7       32.32       30.86      7.70 o 
   4   5   7        1.05       -1.45      6.54 o 
  -2   6   7        1.41        2.74      7.53 o 
  -1   6   7        2.14        5.40      7.07 o 
   0   6   7        9.06        9.63      6.89 o 
   1   6   7        6.43        3.01      6.97 o 
  -7   0   8        0.20        2.54      7.74 o 
  -6   0   8       17.81       10.10      4.58 o 
  -5   0   8        0.91        1.99      2.68 o 
  -4   0   8      109.69      104.41      3.76 o 
  -3   0   8      103.85      104.71      3.36 o 
  -2   0   8       80.63       75.56      3.74 o 
  -1   0   8       86.22       90.51      2.65 o 
   0   0   8      449.83      441.36      5.59 o 
   1   0   8       96.90       91.26      3.09 o 
   2   0   8      133.29      132.31      3.18 o 
   3   0   8        0.16        0.49      1.93 o 
   4   0   8       55.45       51.51      3.62 o 
   5   0   8        0.00        3.08      4.76 o 
   6   0   8        0.02       -0.69      7.52 o 
  -7   1   8        0.32        3.14      5.22 o 
  -6   1   8       22.33       20.57      4.94 o 
  -5   1   8       67.87       70.52      3.84 o 
  -4   1   8       20.96       20.49      1.85 o 
  -3   1   8       56.42       59.65      2.77 o 
  -2   1   8      391.04      399.03      5.28 o 
  -1   1   8      203.32      193.67      6.39 o 
   0   1   8      143.18      141.30      2.81 o 
   1   1   8       70.86       70.12      1.95 o 
   2   1   8       24.77       24.65      1.68 o 
   3   1   8       16.83       13.83      2.02 o 
   4   1   8        5.07        4.57      1.98 o 
   5   1   8       45.54       61.68      6.85 o 
   6   1   8        1.31        2.43      5.56 o 
  -6   2   8        0.98       -2.20      6.51 o 
  -5   2   8       50.49       44.56      3.13 o 
  -4   2   8       68.28       62.89      2.95 o 
  -3   2   8       19.65       18.44      2.57 o 
  -2   2   8      561.56      573.79     10.12 o 
  -1   2   8      133.72      136.78      4.24 o 
   0   2   8      520.95      518.70     11.59 o 
   1   2   8      105.53      101.51      3.94 o 
   2   2   8      249.32      254.97      6.27 o 
   3   2   8       17.95       20.96      3.30 o 
   4   2   8        4.99        4.52      2.36 o 
   5   2   8        1.33        1.35      5.34 o 
   6   2   8        1.85       -0.95      6.01 o 
  -6   3   8        5.32        3.43      9.15 o 
  -5   3   8        3.44        0.94      3.93 o 
  -4   3   8        2.78        4.17      3.64 o 
  -3   3   8        2.15        2.71      1.95 o 
  -2   3   8      117.13      104.57      7.91 o 
  -1   3   8       59.82       58.70      5.95 o 
   0   3   8       19.74       21.17      3.02 o 
   1   3   8      113.03      100.23      5.21 o 
   2   3   8       43.79       44.09      4.16 o 
   3   3   8       24.02       22.10      3.41 o 
   4   3   8       16.62       16.86      3.90 o 
   5   3   8        4.12        6.71      5.00 o 
  -5   4   8        0.39       -1.02      5.74 o 
  -4   4   8        2.90        3.01      5.39 o 
  -3   4   8       22.57       25.77      5.75 o 
  -2   4   8        0.81        1.28      5.02 o 
  -1   4   8        3.49        8.16      4.88 o 
   0   4   8       53.61       61.58      6.24 o 
   1   4   8       53.28       54.27      4.67 o 
   2   4   8        3.81        4.96      3.72 o 
   3   4   8       14.58       16.16      4.29 o 
   4   4   8       13.20       13.95      6.30 o 
   5   4   8        4.72        3.22      6.85 o 
  -4   5   8        3.30        5.57      6.31 o 
  -3   5   8        5.73        1.84      6.21 o 
  -2   5   8        1.62        5.79      5.86 o 
  -1   5   8       55.67       40.95      6.60 o 
   0   5   8        9.83        4.46      5.89 o 
   1   5   8       14.63       17.17      5.95 o 
   2   5   8        5.40        3.59      5.50 o 
   3   5   8        7.47        4.94      7.47 o 
  -2   6   8        1.69        0.62      8.57 o 
  -1   6   8        0.27        2.71      8.69 o 
   0   6   8        6.50       13.52      7.17 o 
   1   6   8        2.62        0.43      7.15 o 
  -7   0   9        0.05        1.65      7.62 o 
  -6   0   9        0.45        1.76      4.51 o 
  -5   0   9        3.48        3.49      2.73 o 
  -4   0   9       71.20       63.46      3.42 o 
  -3   0   9        9.78       10.68      4.98 o 
  -2   0   9      578.51      615.44     20.19 o 
  -1   0   9      408.99      397.79      6.30 o 
   0   0   9      162.00      161.17      3.92 o 
   1   0   9      144.80      142.02      3.37 o 
   2   0   9       18.56       19.95      2.11 o 
   3   0   9      275.21      252.75      9.44 o 
   4   0   9        2.79        5.76      3.24 o 
   5   0   9        5.50        6.24      5.86 o 
   6   0   9        0.34        1.33      6.75 o 
  -7   1   9        4.79        6.19      5.67 o 
  -6   1   9       13.64       11.61      4.69 o 
  -5   1   9      148.82      165.81      6.25 o 
  -4   1   9       43.77       45.26      2.65 o 
  -3   1   9       11.08        9.68      2.16 o 
  -2   1   9       20.85       16.79      1.95 o 
  -1   1   9       74.95       75.60      3.34 o 
   0   1   9      364.39      362.82      4.81 o 
   1   1   9      640.87      674.90     17.16 o 
   2   1   9      227.48      228.38      5.20 o 
   3   1   9       29.67       32.07      2.93 o 
   4   1   9       11.38       15.13      3.68 o 
   5   1   9        4.12        5.38      5.24 o 
   6   1   9        1.17        5.47      5.15 o 
  -6   2   9        4.40       10.23      5.26 o 
  -5   2   9       49.26       49.37      3.35 o 
  -4   2   9       14.66        7.38      2.61 o 
  -3   2   9        1.50        3.13      2.48 o 
  -2   2   9      144.48      133.84      4.65 o 
  -1   2   9      655.26      637.51     11.91 o 
   0   2   9       51.94       50.17      2.77 o 
   1   2   9      132.42      128.73      4.45 o 
   2   2   9       70.35       74.78      4.34 o 
   3   2   9       55.36       56.87      3.96 o 
   4   2   9       20.83       23.54      4.02 o 
   5   2   9       12.74       16.85      5.66 o 
   6   2   9        2.68       -1.68      6.44 o 
  -6   3   9        1.87        4.99      8.67 o 
  -5   3   9        7.09       13.16      4.00 o 
  -4   3   9       12.59       12.37      4.21 o 
  -3   3   9       40.23       40.45      5.51 o 
  -2   3   9       14.19       10.59      4.14 o 
  -1   3   9       73.43       57.66      5.26 o 
   0   3   9       39.93       36.29      3.23 o 
   1   3   9        0.45        3.26      3.42 o 
   2   3   9      240.35      235.70      6.86 o 
   3   3   9       21.04       14.93      3.42 o 
   4   3   9       28.51       32.15      5.45 o 
   5   3   9        0.51       -0.33      5.36 o 
  -5   4   9        4.40        3.92      5.53 o 
  -4   4   9        1.10        4.80      5.68 o 
  -3   4   9       35.70       31.01      5.85 o 
  -2   4   9        1.02        0.66      5.11 o 
  -1   4   9       15.78       12.94      4.81 o 
   0   4   9       23.23       23.09      5.27 o 
   1   4   9      100.29       96.03      5.42 o 
   2   4   9        9.38        9.22      3.99 o 
   3   4   9        1.96        2.40      3.97 o 
   4   4   9        0.89        1.72      5.92 o 
   5   4   9        3.72        3.74      6.88 o 
  -4   5   9        2.96        4.03      6.67 o 
  -3   5   9        4.82       -1.18      6.54 o 
  -2   5   9        2.41        2.54      5.80 o 
  -1   5   9       26.66       16.19      6.25 o 
   0   5   9        7.34        6.35      5.92 o 
   1   5   9        0.02       -4.32      5.91 o 
   2   5   9        0.30        4.73      5.29 o 
   3   5   9        6.40        2.90      7.16 o 
  -1   6   9        3.43        1.64      7.25 o 
   0   6   9        7.74        6.59      6.94 o 
   1   6   9       30.76       33.37      7.73 o 
  -7   0  10        2.22        4.44     10.23 o 
  -6   0  10        0.00        1.59      5.13 o 
  -5   0  10        8.64        9.90      3.00 o 
  -4   0  10        0.05       -1.15      2.34 o 
  -3   0  10       73.87       61.43      5.04 o 
  -2   0  10       29.02       31.44      3.29 o 
  -1   0  10      237.57      238.65      4.50 o 
   0   0  10        2.47        3.29      3.09 o 
   1   0  10       18.61       21.55      2.36 o 
   2   0  10       27.55       24.75      2.69 o 
   3   0  10      188.37      172.86      6.00 o 
   4   0  10       63.43       53.73      5.41 o 
   5   0  10        0.50        4.88      3.81 o 
   6   0  10        2.67        7.36      7.26 o 
  -7   1  10        0.36       -4.07      6.13 o 
  -6   1  10        6.36        4.81      5.20 o 
  -5   1  10       17.49       15.52      3.21 o 
  -4   1  10        1.83        1.55      2.24 o 
  -3   1  10       25.70       21.54      2.40 o 
  -2   1  10      100.11      112.57      3.17 o 
  -1   1  10       26.06       22.42      2.48 o 
   0   1  10       76.13       76.73      2.70 o 
   1   1  10       66.77       72.71      2.68 o 
   2   1  10       22.00       24.41      2.40 o 
   3   1  10       10.57       11.76      2.94 o 
   4   1  10       25.77       22.74      4.37 o 
   5   1  10       11.22       10.45      5.16 o 
   6   1  10        1.79        2.89      6.41 o 
  -6   2  10        2.63        3.47      4.61 o 
  -5   2  10        4.29        8.95      3.08 o 
  -4   2  10       63.21       64.35      3.60 o 
  -3   2  10       14.56       14.26      2.74 o 
  -2   2  10      171.31      162.85      3.69 o 
  -1   2  10      225.59      224.91      6.48 o 
   0   2  10       56.22       53.98      3.04 o 
   1   2  10      249.38      240.61      6.55 o 
   2   2  10       63.15       60.28      2.85 o 
   3   2  10       19.79       23.53      3.17 o 
   4   2  10       29.86       25.35      4.17 o 
   5   2  10        8.15        3.90      5.75 o 
   6   2  10        1.62        1.34      6.59 o 
  -6   3  10        1.88        3.30      6.74 o 
  -5   3  10        1.36        6.97      3.81 o 
  -4   3  10        3.66        8.90      4.04 o 
  -3   3  10      122.04      112.41      7.33 o 
  -2   3  10      118.53      109.34      6.47 o 
  -1   3  10       10.33        7.84      3.99 o 
   0   3  10       10.14       10.52      2.79 o 
   1   3  10      115.08      104.07      5.11 o 
   2   3  10        4.42        0.41      4.03 o 
   3   3  10        8.14        6.15      3.35 o 
   4   3  10       13.25       12.48      4.67 o 
   5   3  10        5.60        2.98      5.39 o 
  -5   4  10        3.06        3.34      5.79 o 
  -4   4  10        2.56        1.19      5.65 o 
  -3   4  10        2.94        2.94      5.01 o 
  -2   4  10       21.79       23.74      5.48 o 
  -1   4  10       21.18       23.84      5.07 o 
   0   4  10       45.73       33.25      5.52 o 
   1   4  10       56.88       55.49      5.98 o 
   2   4  10       32.72       26.36      4.46 o 
   3   4  10        2.31        4.19      4.12 o 
   4   4  10        0.11        2.91      5.78 o 
  -4   5  10        3.23        6.80      6.75 o 
  -3   5  10        0.88        0.36      6.35 o 
  -2   5  10        0.28        4.30      5.94 o 
  -1   5  10        7.13        4.28      5.91 o 
   0   5  10        8.09        7.11      5.84 o 
   1   5  10        1.58       -0.24      5.66 o 
   2   5  10        2.26        3.68      5.91 o 
   3   5  10        7.60        7.60      7.34 o 
   0   6  10        5.35       -0.88      7.57 o 
  -7   0  11        2.74        5.22     10.35 o 
  -6   0  11        1.53       -0.18      4.89 o 
  -5   0  11        6.98        7.05      3.15 o 
  -4   0  11       36.26       32.76      3.92 o 
  -3   0  11      505.62      502.70     11.45 o 
  -2   0  11      419.67      411.68      7.71 o 
   0   0  11      285.73      275.77     10.76 o 
   1   0  11      126.23      137.73      4.15 o 
   2   0  11       71.48       70.99      3.30 o 
   3   0  11       76.71       74.92      4.06 o 
   4   0  11      361.53      374.95     10.52 o 
   5   0  11        0.28       -1.64      4.23 o 
   6   0  11        8.58       13.01      8.17 o 
  -7   1  11        0.12       -2.16      7.04 o 
  -6   1  11        2.08        0.62      3.67 o 
  -5   1  11       19.82       17.23      3.33 o 
  -4   1  11       47.80       45.45      3.19 o 
  -3   1  11       21.98       21.76      2.59 o 
  -2   1  11       71.41       80.21      3.37 o 
  -1   1  11      100.65      100.26      3.02 o 
   0   1  11      322.20      315.39      4.61 o 
   1   1  11       78.33       84.45      2.74 o 
   2   1  11       42.73       43.96      2.95 o 
   3   1  11       11.99       11.72      1.66 o 
   4   1  11       13.27       16.05      3.46 o 
   5   1  11        5.79       13.51      5.33 o 
   6   1  11        0.43        0.45      6.53 o 
  -6   2  11        3.24       -0.27      5.91 o 
  -5   2  11       17.38       20.40      3.57 o 
  -4   2  11        4.43        6.27      2.74 o 
  -3   2  11       69.70       78.44      3.71 o 
  -2   2  11       62.51       59.47      3.96 o 
  -1   2  11       48.04       47.90      2.76 o 
   0   2  11       27.78       25.75      2.73 o 
   1   2  11       96.07       95.25      7.35 o 
   2   2  11       52.28       51.31      2.96 o 
   3   2  11       29.60       27.61      2.64 o 
   4   2  11       48.19       50.96      4.81 o 
   5   2  11        1.97        2.65      5.48 o 
   6   2  11        0.87        5.15      6.50 o 
  -6   3  11        5.02        0.20      6.99 o 
  -5   3  11        9.84       13.54      4.00 o 
  -4   3  11        8.68       10.09      4.59 o 
  -3   3  11      251.41      244.04      7.82 o 
  -2   3  11      222.83      209.86      8.28 o 
  -1   3  11        6.02        5.03      2.74 o 
   0   3  11      177.31      169.73      4.80 o 
   1   3  11       16.05       11.12      3.59 o 
   2   3  11       52.38       48.69      5.22 o 
   3   3  11        8.32        5.81      3.98 o 
   4   3  11        5.41        5.62      4.56 o 
   5   3  11        5.13        6.24      5.26 o 
  -5   4  11        2.60        5.35      6.35 o 
  -4   4  11        1.95        3.39      5.60 o 
  -3   4  11       25.37       28.91      5.69 o 
  -2   4  11        2.84       10.42      5.00 o 
  -1   4  11       21.80       21.01      6.05 o 
   0   4  11        5.64        4.11      5.22 o 
   1   4  11       53.60       42.18      7.16 o 
   2   4  11        8.75        7.59      4.11 o 
   3   4  11       11.70       13.66      4.16 o 
   4   4  11        8.86        7.92      6.58 o 
  -3   5  11        2.58        5.86      6.42 o 
  -2   5  11        5.25       18.46      6.31 o 
  -1   5  11        2.11        3.37      5.85 o 
   0   5  11        2.95        5.42      5.68 o 
   1   5  11        2.95        3.88      5.51 o 
   2   5  11        2.26       -3.53      5.97 o 
   3   5  11        0.07        1.46      7.36 o 
  -7   0  12       11.66        9.23     10.88 o 
  -6   0  12       43.04       42.12      6.74 o 
  -5   0  12        0.44       -0.45      3.22 o 
  -4   0  12       31.32       32.44      6.59 o 
  -3   0  12       26.64       29.75      3.22 o 
  -2   0  12      220.71      218.69      4.79 o 
  -1   0  12       29.90       35.32      6.40 o 
   0   0  12      234.18      231.16      7.78 o 
   1   0  12       97.27      103.19      3.99 o 
   2   0  12       54.94       51.69      3.21 o 
   3   0  12       14.57       13.48      3.84 o 
   4   0  12      145.02      169.71      7.72 o 
   5   0  12        3.65        4.49      4.56 o 
   6   0  12        0.75       11.15      7.96 o 
  -6   1  12        6.66        4.87      3.40 o 
  -5   1  12       51.24       53.73      4.46 o 
  -4   1  12       40.84       37.96      3.20 o 
  -3   1  12       15.62       15.33      2.53 o 
  -2   1  12       98.90      109.64      4.49 o 
  -1   1  12      247.56      249.38      3.94 o 
   0   1  12       34.88       30.88      3.28 o 
   1   1  12       48.56       49.09      2.53 o 
   2   1  12      117.60      110.87      4.02 o 
   3   1  12       28.29       25.97      2.21 o 
   4   1  12        9.01        7.96      3.43 o 
   5   1  12        4.21       -0.74      5.28 o 
   6   1  12        1.64       -0.73      5.97 o 
  -6   2  12        1.54        2.65      6.28 o 
  -5   2  12        0.26        2.05      3.45 o 
  -4   2  12       64.05       66.01      3.85 o 
  -3   2  12       20.73       19.83      3.59 o 
  -2   2  12       33.16       32.63      2.63 o 
  -1   2  12       92.56       92.75      2.96 o 
   0   2  12       45.04       42.16      3.06 o 
   1   2  12       53.65       48.76      4.39 o 
   2   2  12       63.66       60.75      3.41 o 
   3   2  12       31.20       28.18      3.35 o 
   4   2  12       13.43       12.98      3.98 o 
   5   2  12        2.78       -2.07      5.63 o 
  -6   3  12        1.33        4.79      8.55 o 
  -5   3  12        1.86        4.40      4.08 o 
  -4   3  12        1.15        2.92      5.26 o 
  -3   3  12       34.37       29.96      4.99 o 
  -2   3  12      127.04      117.80      6.34 o 
  -1   3  12      143.11      116.77      7.89 o 
   0   3  12      111.75      111.84      4.92 o 
   1   3  12       12.22       12.72      3.74 o 
   2   3  12       41.67       30.47      5.26 o 
   3   3  12       32.28       25.52      4.41 o 
   4   3  12        1.38        2.62      4.74 o 
   5   3  12        4.13        8.01      5.49 o 
  -5   4  12        5.88       10.18      6.48 o 
  -4   4  12        0.67        4.93      5.65 o 
  -3   4  12        9.99       14.13      5.72 o 
  -2   4  12       41.88       33.26      7.16 o 
  -1   4  12        1.46        2.47      5.83 o 
   0   4  12       10.70        3.41      5.63 o 
   1   4  12        6.13        6.91      5.82 o 
   2   4  12        7.93        3.32      5.03 o 
   3   4  12        3.65        4.74      4.16 o 
   4   4  12        4.05        7.71      6.45 o 
  -3   5  12        1.56        4.15      6.59 o 
  -2   5  12        0.52        0.53      6.55 o 
  -1   5  12        1.78        5.42      6.58 o 
   0   5  12        6.73        2.45      6.45 o 
   1   5  12        1.92        1.66      6.04 o 
   2   5  12        1.25       -0.54      6.12 o 
   3   5  12        2.12        4.46     10.01 o 
  -6   0  13      103.42      119.58      9.32 o 
  -5   0  13        4.67        7.66      3.61 o 
  -4   0  13        4.14        4.37      3.56 o 
  -3   0  13       31.60       33.52      3.37 o 
  -2   0  13       42.87       48.42      2.97 o 
  -1   0  13       65.58       65.74      4.17 o 
   0   0  13      296.12      306.62      9.19 o 
   1   0  13      199.13      206.98      5.29 o 
   2   0  13      118.29      122.52      4.56 o 
   3   0  13       36.34       35.93      4.62 o 
   4   0  13       12.43       16.64      4.51 o 
   5   0  13        8.81       11.39      6.29 o 
   6   0  13        0.16        4.19      7.76 o 
  -6   1  13        1.94        0.98      3.36 o 
  -5   1  13        4.71        3.44      2.81 o 
  -4   1  13       24.05       23.58      3.01 o 
  -3   1  13        8.38        8.56      2.88 o 
  -2   1  13        2.53        5.98      3.69 o 
  -1   1  13       15.62       19.04      1.32 o 
   0   1  13       87.91       85.03      3.83 o 
   1   1  13       13.81       17.79      2.41 o 
   2   1  13       15.70       10.55      2.64 o 
   3   1  13       89.51       90.06      3.25 o 
   4   1  13       28.27       35.07      4.40 o 
   5   1  13        2.71        1.97      5.56 o 
   6   1  13        6.15        4.06      6.82 o 
  -6   2  13        6.28        7.41      5.06 o 
  -5   2  13        4.20        5.37      3.57 o 
  -4   2  13       21.20       16.16      3.15 o 
  -3   2  13       18.27       19.48      3.73 o 
  -2   2  13       17.34       16.85      2.65 o 
  -1   2  13      116.59      106.73      3.11 o 
   0   2  13       26.49       25.17      3.41 o 
   1   2  13       60.26       55.85      4.71 o 
   2   2  13       39.64       35.15      2.95 o 
   3   2  13       10.85        7.71      2.98 o 
   4   2  13       18.24       14.27      4.09 o 
   5   2  13        2.28        7.89      6.01 o 
  -5   3  13        1.40        3.94      4.51 o 
  -4   3  13        7.42        9.39      5.50 o 
  -3   3  13       22.11       14.78      4.48 o 
  -2   3  13       71.38       59.63      5.52 o 
  -1   3  13       51.50       34.61      3.54 o 
   0   3  13      142.53      132.18      5.47 o 
   1   3  13        2.64        3.46      4.13 o 
   2   3  13        5.84        4.29      4.53 o 
   3   3  13       11.44       16.24      4.27 o 
   4   3  13       14.04       11.03      4.95 o 
   5   3  13        0.69        6.37      5.67 o 
  -5   4  13        0.71        0.40      6.45 o 
  -4   4  13        3.27        6.60      5.95 o 
  -3   4  13       14.45        7.27      5.88 o 
  -2   4  13        0.90        2.29      6.31 o 
  -1   4  13       39.99       28.28      7.32 o 
   0   4  13        2.42        6.25      6.25 o 
   1   4  13       17.60       24.27      6.90 o 
   2   4  13        6.65        2.38      6.35 o 
   3   4  13       23.35       20.15      4.65 o 
   4   4  13        0.23        5.50      6.00 o 
  -3   5  13        5.71        3.47      9.26 o 
  -2   5  13       10.85        2.72      6.44 o 
  -1   5  13        1.99        5.44      5.76 o 
   0   5  13        0.23        5.88      8.10 o 
   1   5  13        0.21       -0.79      6.50 o 
   2   5  13        1.43       -0.82      6.34 o 
  -6   0  14       10.20        8.58      5.61 o 
  -5   0  14       38.52       44.54      6.65 o 
  -4   0  14        0.09        1.31      3.61 o 
  -3   0  14       75.31       68.04      3.99 o 
  -2   0  14       16.30       13.14      2.92 o 
  -1   0  14        0.01        0.92      3.13 o 
   0   0  14        2.67        4.84      3.37 o 
   1   0  14      393.33      407.05      6.97 o 
   2   0  14        7.12        6.05      2.72 o 
   3   0  14        6.96        8.61      3.74 o 
   4   0  14        2.67       -0.28      4.52 o 
   5   0  14        3.66       -1.12      6.46 o 
  -6   1  14        1.96        1.25      3.50 o 
  -5   1  14        8.18        6.32      2.77 o 
  -4   1  14       18.36       18.09      2.90 o 
  -3   1  14        8.96        9.46      2.90 o 
  -2   1  14       49.63       45.42      2.98 o 
  -1   1  14       86.06       86.15      3.25 o 
   0   1  14       10.21       11.30      2.45 o 
   1   1  14        9.90        8.75      3.17 o 
   2   1  14       36.89       34.50      3.23 o 
   3   1  14       84.94       85.69      4.13 o 
   4   1  14       23.08       26.58      4.11 o 
   5   1  14        0.69        5.18      4.84 o 
  -6   2  14        1.57       -0.95      5.42 o 
  -5   2  14        5.16        4.83      3.61 o 
  -4   2  14       13.04       14.30      3.13 o 
  -3   2  14       86.07       88.99      5.12 o 
  -2   2  14      166.11      172.19      6.05 o 
  -1   2  14        7.20        4.74      4.09 o 
   0   2  14       21.16       22.04      3.36 o 
   1   2  14       25.79       23.78      3.15 o 
   2   2  14        6.32        7.72      3.41 o 
   3   2  14       17.71       15.64      3.37 o 
   4   2  14       22.70       26.09      4.09 o 
   5   2  14        1.14        0.92      6.37 o 
  -5   3  14        3.84        2.36      5.23 o 
  -4   3  14        1.07        1.38      5.59 o 
  -3   3  14       29.43       23.47      4.60 o 
  -2   3  14       65.69       71.17      5.79 o 
  -1   3  14        1.65        2.90      4.64 o 
   0   3  14       57.44       57.36      4.64 o 
   1   3  14      166.30      155.68      7.48 o 
   2   3  14        9.37        5.15      4.98 o 
   3   3  14        7.07        4.27      4.13 o 
   4   3  14        7.97        3.99      4.54 o 
  -4   4  14       10.81        8.92      6.36 o 
  -3   4  14       18.63       12.01      7.18 o 
  -2   4  14        1.92        4.27      6.66 o 
  -1   4  14       19.21       22.56      6.87 o 
   0   4  14       18.99        8.70      6.50 o 
   1   4  14        4.20        3.77      6.26 o 
   2   4  14       14.17       17.88      6.82 o 
   3   4  14        6.64        4.05      5.07 o 
  -3   5  14        0.41        2.54      6.70 o 
  -2   5  14        0.50       -5.96      7.02 o 
  -1   5  14        1.45       -0.22      6.47 o 
   0   5  14        7.58        4.59      6.42 o 
   1   5  14        2.03        3.34      6.28 o 
   2   5  14        4.32       -3.25      6.82 o 
  -6   0  15        0.91        0.06      5.66 o 
  -5   0  15       38.55       36.60      5.49 o 
  -4   0  15        0.02        0.21      3.65 o 
  -3   0  15       12.25       10.72      3.01 o 
  -2   0  15       10.03       13.38      2.90 o 
  -1   0  15      103.58      107.75      5.42 o 
   0   0  15       37.43       35.67      4.04 o 
   1   0  15       21.81       20.07      2.24 o 
   2   0  15       67.32       61.25      3.91 o 
   3   0  15        0.58        0.98      3.44 o 
   4   0  15        1.32        2.89      4.49 o 
   5   0  15        9.58        8.56      6.60 o 
  -6   1  15        1.44       -2.07      4.19 o 
  -5   1  15        5.03        7.37      2.91 o 
  -4   1  15       22.74       22.09      2.95 o 
  -3   1  15        5.08        8.87      2.97 o 
  -2   1  15       10.09        8.39      1.95 o 
  -1   1  15       21.97       20.25      1.77 o 
   0   1  15       91.58       91.91      3.04 o 
   1   1  15       94.44      108.79      3.67 o 
   2   1  15       37.98       30.82      3.80 o 
   3   1  15       43.02       38.52      3.49 o 
   4   1  15        0.47        0.82      3.73 o 
   5   1  15       11.58       14.01      5.29 o 
  -6   2  15        0.14        3.00      5.81 o 
  -5   2  15        1.30        1.50      3.72 o 
  -4   2  15        9.79        9.93      3.92 o 
  -3   2  15        6.77       11.58      3.82 o 
  -2   2  15       12.24        8.20      4.34 o 
  -1   2  15      454.32      463.48     10.19 o 
   0   2  15       43.39       35.23      5.45 o 
   1   2  15       15.04       13.78      3.77 o 
   2   2  15       18.63       12.61      3.53 o 
   3   2  15        6.26        4.50      3.26 o 
   4   2  15        1.86        5.26      3.34 o 
   5   2  15        0.20        4.61      6.48 o 
  -5   3  15        1.46        1.60      6.01 o 
  -4   3  15        6.73        3.26      5.93 o 
  -3   3  15       15.89       21.44      4.98 o 
  -2   3  15       59.88       55.71      5.64 o 
  -1   3  15       32.22       35.41      4.93 o 
   0   3  15       81.26       75.67      6.63 o 
   1   3  15       11.41       12.52      4.84 o 
   2   3  15       29.01       27.45      3.70 o 
   3   3  15       17.41       21.29      4.65 o 
   4   3  15        0.39       -2.26      5.57 o 
  -4   4  15       22.61       26.56      6.89 o 
  -3   4  15       23.81       28.00      8.21 o 
  -2   4  15        4.27        7.93      9.76 o 
  -1   4  15       12.74        9.69      5.77 o 
   0   4  15        2.50        1.50      6.52 o 
   1   4  15        6.80        3.30      6.91 o 
   2   4  15        1.79        1.60      6.99 o 
   3   4  15        3.43        4.87      6.59 o 
  -2   5  15       13.14       15.01      8.87 o 
  -1   5  15        0.42        3.07      6.37 o 
   0   5  15        1.70        1.12      7.61 o 
   1   5  15        0.54        3.46      6.94 o 
  -6   0  16        8.34       11.12      8.18 o 
  -5   0  16        2.49        6.72      5.54 o 
  -4   0  16        1.66        5.09      3.61 o 
  -3   0  16        8.63        9.28      2.82 o 
  -2   0  16        3.00        2.95      4.76 o 
  -1   0  16        8.21        8.74      3.56 o 
   0   0  16       29.63       28.50      3.40 o 
   1   0  16        0.43        1.34      2.56 o 
   2   0  16       54.54       57.80      3.84 o 
   3   0  16        0.17        1.59      3.69 o 
   4   0  16        0.51        7.75      4.74 o 
   5   0  16       13.00       14.47      6.66 o 
  -6   1  16        6.26        7.91      5.56 o 
  -5   1  16        2.24        2.97      3.18 o 
  -4   1  16       29.21       24.82      3.17 o 
  -3   1  16       37.47       41.80      3.53 o 
  -2   1  16        9.91        9.61      1.63 o 
  -1   1  16       11.79       10.89      2.37 o 
   0   1  16       89.85       93.94      2.96 o 
   1   1  16       28.08       24.34      2.21 o 
   2   1  16       22.22       18.34      3.71 o 
   3   1  16       85.62       84.80      4.43 o 
   4   1  16       15.04       14.06      4.37 o 
   5   1  16        3.31        8.39      5.29 o 
  -5   2  16        0.77        2.62      3.88 o 
  -4   2  16       24.14       18.85      4.18 o 
  -3   2  16       38.06       40.17      4.51 o 
  -2   2  16       16.72       14.72      4.49 o 
  -1   2  16       73.17       70.81      5.62 o 
   0   2  16       75.13       70.28      5.16 o 
   1   2  16       50.03       51.08      4.62 o 
   2   2  16        9.26        7.11      3.35 o 
   3   2  16       16.97       13.78      3.44 o 
   4   2  16        1.26        1.09      3.51 o 
   5   2  16        3.27        5.70      5.40 o 
  -5   3  16        4.50       11.56      5.44 o 
  -4   3  16       11.94       11.78      6.18 o 
  -3   3  16       10.87       10.00      4.71 o 
  -2   3  16        3.77        3.64      4.79 o 
  -1   3  16        5.08        2.29      4.70 o 
   0   3  16        5.98        3.38      5.75 o 
   1   3  16       12.95       13.85      4.85 o 
   2   3  16        9.19       11.16      4.91 o 
   3   3  16        0.93        4.07      4.97 o 
   4   3  16        2.38       -1.79      8.32 o 
  -4   4  16       10.62        9.15      6.84 o 
  -3   4  16       33.93       37.24      8.38 o 
  -2   4  16        8.70        7.74      5.96 o 
  -1   4  16        5.89       13.15      5.95 o 
   0   4  16        9.84       12.75      5.97 o 
   1   4  16        3.32        3.76      7.12 o 
   2   4  16       13.77       12.12      6.99 o 
   3   4  16        2.38        3.21      6.50 o 
  -2   5  16        0.98        4.08      7.04 o 
  -1   5  16       18.82       21.15      7.92 o 
   0   5  16        0.96        3.27      6.94 o 
   1   5  16        1.10        3.02      7.03 o 
  -6   0  17        9.48        0.56      9.47 o 
  -5   0  17        5.77        0.80      9.12 o 
  -4   0  17        0.99        3.28      7.96 o 
  -3   0  17        5.23        5.57      5.32 o 
  -2   0  17       14.20       17.94      4.65 o 
  -1   0  17       16.49       17.73      4.00 o 
   0   0  17       10.06        9.13      1.68 o 
   1   0  17        6.36        4.84      1.55 o 
   2   0  17        7.16        8.24      2.60 o 
   3   0  17        1.54       -0.02      3.89 o 
   4   0  17       22.36       31.12      5.59 o 
   5   0  17        1.30        1.98      6.80 o 
  -6   1  17        0.91        7.06      6.71 o 
  -5   1  17        0.94        2.41      3.71 o 
  -4   1  17       25.26       17.88      3.46 o 
  -3   1  17       46.80       48.02      4.75 o 
  -2   1  17       37.73       33.26      4.30 o 
  -1   1  17       10.15       12.45      2.42 o 
   0   1  17       56.85       62.52      2.50 o 
   1   1  17       33.17       27.01      2.54 o 
   2   1  17       21.69       22.61      2.61 o 
   3   1  17       30.59       29.59      3.65 o 
   4   1  17       11.72       12.60      4.65 o 
   5   1  17        2.45        5.77      6.19 o 
  -5   2  17        0.43        4.25      4.32 o 
  -4   2  17        7.96        8.22      4.12 o 
  -3   2  17       13.99        8.98      4.06 o 
  -2   2  17        9.67       12.89      4.55 o 
  -1   2  17      122.23      130.13      6.75 o 
   0   2  17       20.27       23.32      4.17 o 
   1   2  17       34.41       32.25      3.93 o 
   2   2  17      111.49      113.75      6.13 o 
   3   2  17        5.74        4.75      4.15 o 
   4   2  17        0.83        0.22      5.07 o 
  -5   3  17        0.90       -2.94      5.80 o 
  -4   3  17        1.34        2.73      6.38 o 
  -3   3  17        2.59        2.54      4.92 o 
  -2   3  17       34.62       33.08      5.54 o 
  -1   3  17       12.07       15.30      4.94 o 
   0   3  17        0.74        8.59      6.86 o 
   1   3  17        9.20        7.49      4.28 o 
   2   3  17        4.12        2.75      4.96 o 
   3   3  17        4.75        5.10      5.18 o 
   4   3  17        2.68        2.10      8.20 o 
  -3   4  17       27.59       26.49      7.81 o 
  -2   4  17        3.20        2.34      6.12 o 
  -1   4  17        6.13        6.37      5.96 o 
   0   4  17        6.06        1.87      5.99 o 
   1   4  17        3.62       -0.12      7.03 o 
   2   4  17        3.43       10.36      7.13 o 
  -1   5  17        4.80       10.06      7.33 o 
   0   5  17        8.41       13.72      7.33 o 
  -5   0  18        0.34       -3.99      9.74 o 
  -4   0  18        0.16        4.65      7.37 o 
  -3   0  18        2.73        7.39      7.20 o 
  -2   0  18        0.00        0.68      3.55 o 
  -1   0  18        0.55       -1.24      3.69 o 
   0   0  18       36.44       35.83      4.89 o 
   1   0  18        1.89        0.89      3.95 o 
   2   0  18        1.70        1.19      2.45 o 
   3   0  18        2.12        0.74      4.08 o 
   4   0  18       10.22       13.57      7.19 o 
  -5   1  18        0.72        3.51      4.13 o 
  -4   1  18       10.14       11.56      3.53 o 
  -3   1  18       33.73       26.89      4.52 o 
  -2   1  18        4.12        5.33      3.61 o 
  -1   1  18       94.45      101.80      4.78 o 
   0   1  18       43.81       46.49      3.58 o 
   1   1  18        6.55        8.30      3.01 o 
   2   1  18       17.09       14.79      3.24 o 
   3   1  18       13.50       15.01      4.07 o 
   4   1  18        2.97       -0.06      5.65 o 
  -5   2  18        4.12        2.11      4.40 o 
  -4   2  18        1.65       -0.33      4.32 o 
  -3   2  18        4.14        3.66      4.02 o 
  -2   2  18       27.82       22.05      4.75 o 
  -1   2  18        0.02        1.61      3.57 o 
   0   2  18       94.20       96.84      5.82 o 
   1   2  18       53.50       51.67      4.58 o 
   2   2  18       96.64       95.56      5.77 o 
   3   2  18        2.57        3.59      5.73 o 
   4   2  18        0.50        0.33      6.76 o 
  -4   3  18        0.94        6.97      5.50 o 
  -3   3  18       13.74       17.07      5.23 o 
  -2   3  18        5.05        6.43      5.02 o 
  -1   3  18        6.01        4.30      5.04 o 
   0   3  18        7.74       10.27      7.00 o 
   1   3  18        0.32        1.58      4.43 o 
   2   3  18        2.61        8.35      6.34 o 
   3   3  18        4.98        3.59      5.76 o 
  -3   4  18        3.71        2.52      6.35 o 
  -2   4  18       10.70       11.58      6.48 o 
  -1   4  18        3.92        6.55      6.19 o 
   0   4  18        2.36        3.90      6.41 o 
   1   4  18        6.31       14.43      7.11 o 
   2   4  18        3.95        9.69      7.18 o 
  -5   0  19        0.00        8.34      9.41 o 
  -4   0  19        0.96       10.32      7.89 o 
  -3   0  19       23.33       26.02      7.99 o 
  -2   0  19        0.00        0.31      3.87 o 
  -1   0  19       14.08       12.03      4.05 o 
   0   0  19        4.86       10.55      6.25 o 
   1   0  19        3.27        4.09      4.36 o 
   2   0  19        0.00       -0.90      4.51 o 
   3   0  19        6.17        9.62      6.94 o 
   4   0  19       16.15       18.30      8.27 o 
  -5   1  19        2.20       -0.11      4.66 o 
  -4   1  19        1.69        3.04      3.84 o 
  -3   1  19        0.55       -0.23      3.93 o 
  -2   1  19       93.93       97.12      5.94 o 
  -1   1  19       26.75       26.90      3.67 o 
   0   1  19        8.86        8.87      2.87 o 
   1   1  19       78.36       85.03      4.60 o 
   2   1  19       44.70       46.78      4.00 o 
   3   1  19        4.65        3.45      4.20 o 
   4   1  19        0.25        0.52      5.70 o 
  -5   2  19        3.98        1.12      4.73 o 
  -4   2  19       12.09        8.37      4.00 o 
  -3   2  19        7.60        7.88      3.94 o 
  -2   2  19        2.17        4.45      3.86 o 
  -1   2  19       47.27       38.12      4.58 o 
   0   2  19       16.64       20.40      4.43 o 
   1   2  19        3.39        6.48      3.76 o 
   2   2  19       28.68       31.68      6.57 o 
   3   2  19       13.49       12.51      5.99 o 
   4   2  19        1.49        2.37      7.02 o 
  -4   3  19        2.96        8.84      6.02 o 
  -3   3  19        2.28        1.82      5.21 o 
  -2   3  19       15.46       19.32      5.62 o 
  -1   3  19        9.11       12.18      5.12 o 
   0   3  19       13.05       16.15      5.00 o 
   1   3  19       10.91        9.70      4.90 o 
   2   3  19        2.59        8.46      6.59 o 
   3   3  19        1.84        4.86      5.65 o 
  -3   4  19        2.61        6.06      8.12 o 
  -2   4  19        9.06        6.20      6.79 o 
  -1   4  19        0.78       -3.20      6.66 o 
   0   4  19        1.86        6.46      6.41 o 
   1   4  19        2.33        0.45      6.87 o 
   2   4  19        4.90        4.81      7.37 o 
  -5   0  20        0.08       -3.99      9.83 o 
  -4   0  20        0.49       -6.17      8.96 o 
  -3   0  20        0.23        0.54      8.75 o 
  -2   0  20       34.86       32.78      8.55 o 
  -1   0  20       67.56       81.90      7.07 o 
   0   0  20       60.73       55.77      9.48 o 
   1   0  20        0.29       -0.40      4.72 o 
   2   0  20        7.52        6.79      4.66 o 
   3   0  20        2.47       -3.51      6.86 o 
   4   0  20       19.09       35.27      8.74 o 
  -5   1  20        1.21        0.41      4.74 o 
  -4   1  20        9.32       10.59      4.24 o 
  -3   1  20       10.73       12.55      4.29 o 
  -2   1  20       22.85       21.41      4.95 o 
  -1   1  20      123.94      140.42      6.57 o 
   0   1  20        3.76        2.53      3.00 o 
   1   1  20        2.01       -0.60      3.34 o 
   2   1  20       12.77       15.70      3.60 o 
   3   1  20        2.23        0.25      4.87 o 
   4   1  20        2.97        2.20      6.51 o 
  -4   2  20       10.01        9.09      4.20 o 
  -3   2  20        1.96        4.21      4.00 o 
  -2   2  20        4.84        8.79      4.07 o 
  -1   2  20        8.70        4.61      4.15 o 
   0   2  20        0.34       -0.26      4.28 o 
   1   2  20        5.75       10.57      3.97 o 
   2   2  20        7.81        3.00      6.15 o 
   3   2  20       15.49       14.24      6.32 o 
  -4   3  20        7.30        1.84      6.00 o 
  -3   3  20        4.83        3.90      5.38 o 
  -2   3  20        2.04        2.89      5.36 o 
  -1   3  20        8.46       17.01      5.32 o 
   0   3  20        6.30       10.88      5.35 o 
   1   3  20        7.15       11.90      4.93 o 
   2   3  20       10.93        4.95      6.46 o 
  -2   4  20        9.39       13.47      7.07 o 
  -1   4  20        1.80        4.97      6.98 o 
   0   4  20        0.30       -6.82      6.82 o 
   1   4  20        0.38        2.50      6.86 o 
  -5   0  21        0.08       -3.69      9.29 o 
  -4   0  21        8.42        8.18      9.14 o 
  -3   0  21       13.14        7.92      7.64 o 
  -2   0  21       13.41        2.01      8.32 o 
  -1   0  21        0.01        1.09      5.04 o 
   0   0  21        4.08        8.59      5.54 o 
   1   0  21        0.39        0.71      4.90 o 
   2   0  21        0.88        3.08      4.77 o 
   3   0  21        0.05       -6.70      7.59 o 
   4   0  21        1.73        3.01      8.39 o 
  -5   1  21        1.18        0.90      5.19 o 
  -4   1  21        0.73        0.23      4.26 o 
  -3   1  21        0.01       -0.80      4.60 o 
  -2   1  21       53.35       56.90      5.77 o 
  -1   1  21       16.23       16.50      4.12 o 
   0   1  21       26.03       30.84      3.67 o 
   1   1  21        8.27       10.00      3.61 o 
   2   1  21        9.97        8.79      3.56 o 
   3   1  21        1.61        0.73      5.13 o 
  -4   2  21        5.50        6.14      4.39 o 
  -3   2  21        5.69        9.87      4.34 o 
  -2   2  21        6.44        5.55      4.25 o 
  -1   2  21       31.13       35.40      4.82 o 
   0   2  21        0.27       -0.63      4.02 o 
   1   2  21        6.21        7.37      4.23 o 
   2   2  21       14.58       16.87      6.40 o 
   3   2  21        8.72       14.26      6.35 o 
  -3   3  21        3.52        0.01      5.97 o 
  -2   3  21        3.88        5.56      5.89 o 
  -1   3  21        4.08        6.39      4.61 o 
   0   3  21        3.71        3.70      5.50 o 
   1   3  21       26.81       26.48      7.25 o 
   2   3  21        6.39        5.16      7.04 o 
  -1   4  21       13.30       19.79      7.42 o 
   0   4  21        0.51       -1.54      7.41 o 
  -4   0  22        4.24       -7.32      9.20 o 
  -3   0  22        1.49       -1.54      8.62 o 
  -2   0  22        6.75        9.73      9.74 o 
  -1   0  22        8.40       11.88      9.05 o 
   0   0  22        1.36        3.82      5.62 o 
   1   0  22       40.94       49.12      6.30 o 
   2   0  22        0.13        0.60      7.03 o 
   3   0  22        0.05        1.06      7.54 o 
  -4   1  22        4.73        4.54      4.77 o 
  -3   1  22        4.61        6.86      4.68 o 
  -2   1  22        3.29        3.72      4.63 o 
  -1   1  22       56.82       59.11      4.93 o 
   0   1  22        2.42        4.09      3.60 o 
   1   1  22       16.02       15.47      3.93 o 
   2   1  22        0.77        3.11      3.94 o 
   3   1  22        0.12       -3.20      5.80 o 
  -4   2  22        5.33       12.81      4.82 o 
  -3   2  22        0.33       -2.50      4.20 o 
  -2   2  22        2.88       -3.94      4.60 o 
  -1   2  22        3.27        6.42      4.37 o 
   0   2  22        5.36        5.87      4.29 o 
   1   2  22        3.64        5.18      4.25 o 
   2   2  22        2.00        8.56      7.06 o 
  -3   3  22        1.41       -1.19      5.32 o 
  -2   3  22        7.56        5.79      5.08 o 
  -1   3  22        0.12        6.16      5.48 o 
   0   3  22        1.33        1.00      5.32 o 
   1   3  22       25.93       31.87      8.12 o 
  -4   0  23        0.22       -3.27     11.23 o 
  -3   0  23       60.14       76.38     14.26 o 
  -2   0  23        3.97       -2.47      9.39 o 
  -1   0  23       12.87       26.08     10.72 o 
   0   0  23       54.58       75.82      6.98 o 
   1   0  23       35.79       39.39      5.47 o 
   2   0  23        3.55        0.49      7.12 o 
   3   0  23        0.06       -1.40      8.17 o 
  -4   1  23        0.48        0.21      5.30 o 
  -3   1  23        0.44       -1.37      4.86 o 
  -2   1  23        5.14        3.27      4.99 o 
  -1   1  23        0.02        0.44      4.02 o 
   0   1  23       20.94       17.45      4.11 o 
   1   1  23        0.61        0.71      3.95 o 
   2   1  23       11.97        8.51      5.50 o 
  -3   2  23        0.64       -0.16      4.65 o 
  -2   2  23        0.77       -1.72      4.61 o 
  -1   2  23        2.84        7.78      4.31 o 
   0   2  23        5.13        3.90      4.26 o 
   1   2  23        2.46        3.53      4.65 o 
   2   2  23        2.11        0.60      6.53 o 
  -2   3  23        1.97       -2.26      5.52 o 
  -1   3  23        0.52        0.37      6.04 o 
   0   3  23        2.43        1.46      5.76 o 
   1   3  23       15.81       28.13      7.91 o 
  -4   0  24       11.83       15.17     11.57 o 
  -3   0  24        4.76        6.95      9.97 o 
  -2   0  24       73.61       77.70     13.81 o 
  -1   0  24       13.59       17.34      9.33 o 
   0   0  24        4.69        3.27      5.33 o 
   1   0  24       28.33       34.45      5.63 o 
   2   0  24       17.61       18.37      8.84 o 
  -3   1  24        1.18       -4.14      6.11 o 
  -2   1  24        4.07        6.50      5.13 o 
  -1   1  24        1.48        1.95      4.49 o 
   0   1  24        1.96        6.04      4.23 o 
   1   1  24        7.52        9.48      5.14 o 
   2   1  24        0.19       -2.92      5.81 o 
  -3   2  24        1.09        3.76      5.02 o 
  -2   2  24        1.75        8.25      4.80 o 
  -1   2  24        0.41        1.97      4.39 o 
   0   2  24        1.68        3.93      4.76 o 
   1   2  24        0.63        2.38      6.02 o 
  -3   0  25       19.95       32.23     12.43 o 
  -2   0  25       50.88       69.41     14.61 o 
  -1   0  25       23.03       26.77      9.28 o 
   0   0  25        3.52        2.07      7.34 o 
   1   0  25        1.85       -1.75      6.25 o 
  -3   1  25        4.66        5.50      6.56 o 
  -2   1  25        3.09        0.11      5.12 o 
  -1   1  25        0.48       -0.99      4.65 o 
   0   1  25        4.71        2.70      4.38 o 
   1   1  25        2.55        4.25      5.33 o 
  -2   2  25        3.18        2.47      5.19 o 
  -1   2  25        0.09       -1.91      4.98 o 
   0   2  25        1.24       -0.08      5.19 o 
  -2   0  26        0.02        4.13     10.76 o 
  -1   0  26        2.21        1.64      8.35 o 
   0   0  26       30.01       42.38      8.66 o 
   1   0  26        0.03       -3.44      6.29 o 
  -2   1  26        1.65       -0.88      5.24 o 
  -1   1  26        8.86        8.43      5.24 o 
   0   1  26        0.90       -0.44      5.69 o 
                                                 
